# Supplementary material for: Human C15orf39 Inhibits Inflammatory Response via PRMT2 in Human Microglial HMC3 Cell Line
Source: Int J Mol Sci. 2024 May 30;25(11):6025. doi: 10.3390/ijms25116025 (PMC11173073; doi:10.3390/ijms25116025)
Supplement: Supplementary file 1 [file ijms-25-06025-s001.zip]

Archive with 1 entries (1 files):
- ijms-3022831-supplementary.pdf
